# Supplementary material for: The role of gambling type on gambling motives, cognitive distortions, and gambling severity in gamblers recruited online
Source: PLoS One. 2020 Oct 6;15(10):e0238978. doi: 10.1371/journal.pone.0238978 (PMC7537860; doi:10.1371/journal.pone.0238978)
Supplement: S1 Dataset — (XLS) [file pone.0238978.s001.xls]

## Sheet: DATASET PLOS ONE
id	AGE	SEXE	EDUCATION	MARITAL_STATUS	EMPLOYMENT_STATUS	CHILDREN	LIVE_POKER	LIVE_BLAKJACK	LIVE_ROULETTE	LIVE_SPORTSBETTING	LIVE_HORSESBETTING	LIVE_SCRATCHING	LIVE_SLOTMACHINES	NOLIVE_GAME	LIVE_other	ONLINE_POKER	ONLINE_BLACKJACK	ONLINE_SPORTSBETTING	ONLINE_HORSESBETTING	NOONLINE_GAME	LIGNE_other	NUMBER_GAMES	GAMBLING_TYPE	SOGS1_SOGSA	SOGS1_SOGSB	SOGS1_SOGSC	SOGS1_SOGSD	SOGS1_SOGSE	SOGS1_SOGSF	SOGS1_SOGSG	SOGS1_SOGSH	SOGS1_SOGSI	SOGS1_SOGSJ	SOGS1_SOGSK	SOGS1K_A	SOGS2	SOGS3	SOGS4	SOGS5_	SOGS6	SOGS7_	SOGS8_	SOGS9	SOGS10	SOGS11	SOGS12	SOGS13	SOGS14	SOGS15
7	31	1	2	2	0	1	1	0	1	0	0	1	1	0		1	0	0	0	0		4	3,00	2	4	1	2	1	0	4	0	0	2	0		800	4	3	1	3	1	1	1	1	0	1	1	1	1
9	44	1	2	1	1	0	1	0	0	1	0	0	0	0		1	0	0	0	0		2	1,00	1	1	0	4	0	0	0	0	0	4	0		100	4	1	1	1	1	0	0	0	0	0	#NULL!	0	0
11	42	1	1	1	0	0	1	0	0	0	0	0	0	0	echecs	1	0	0	0	0	echecs	1	1,00	2	1	0	4	0	0	0	0	0	0	0		150	4	2	2	1	0	0	0	0	0	0	#NULL!	0	0
14	37	1	2	2	0	1	1	0	0	0	0	0	1	0		1	0	0	0	0		2	3,00	0	4	0	2	1	0	4	0	0	1	0		2000	4	2	2	3	1	1	1	1	1	1	1	0	1
15	22	1	2	1	0	0	1	1	0	1	1	0	0	0		1	0	1	0	0		4	1,00	1	2	0	4	2	0	0	1	0	4	0		200	4	1	2	1	0	0	1	0	0	0	#NULL!	0	0
16	34	1	2	2	1	1	1	0	0	0	0	0	0	0		1	0	0	0	0		1	1,00	0	1	0	4	0	0	0	0	0	1	0		10000	4	3	1	1	1	1	0	0	0	0	#NULL!	0	0
20	29	1	1	1	0	0	1	0	0	0	0	0	0	0		1	0	0	0	0		1	1,00	0	1	0	4	0	0	0	0	0	1	0		400	4	1	1	1	0	0	0	0	0	0	#NULL!	0	0
21	36	1	1	1	1	0	1	0	0	0	0	0	0	0		1	0	0	0	0		1	1,00	0	4	0	4	0	0	0	0	0	2	0		300	4	1	1	1	0	0	0	0	0	0	#NULL!	0	0
24	27	1	2	1	0	0	1	0	0	0	0	0	0	0		1	0	0	0	0		1	1,00	0	1	0	4	0	0	0	1	0	1	1	Credit Card Roulette	10 000	4	1	1	1	0	1	0	0	0	0	#NULL!	0	0
25	29	1	2	1	1	0	1	0	0	0	0	0	0	0		1	0	0	0	0		1	1,00	0	1	0	4	0	0	0	0	0	0	0		1000	4	1	1	1	0	0	0	0	0	1	0	0	0
26	26	1	2	2	0	0	1	1	0	0	0	0	0	0		1	0	1	0	0		3	1,00	0	1	0	4	0	0	0	0	0	3	0		1200	4	1	1	1	0	1	0	0	0	0	#NULL!	0	0
32	23	1	2	2	2	0	1	0	0	0	0	0	0	0		1	0	0	0	0		1	1,00	1	1	0	4	0	0	0	0	0	1	1	Roulette au casino	250	4	1	1	1	1	1	0	0	0	0	#NULL!	0	1
33	42	1	1	2	0	1	1	0	0	0	0	0	0	0		1	0	0	0	0		1	1,00	3	0	3	3	0	0	0	0	0	0	0		1500	4	1	1	1	0	0	0	0	0	0	#NULL!	0	0
35	58	1	0	1	2	0	1	0	0	0	0	0	0	0		1	0	0	1	0		2	1,00	0	1	0	3	3	0	0	0	0	0	0		15	4	1	2	1	0	0	0	0	0	0	#NULL!	0	0
36	34	1	2	2	0	1	1	0	0	0	0	0	0	0		1	0	0	0	0		1	1,00	0	1	0	3	0	0	0	0	0	0	0		1000	3	1	1	1	0	0	0	0	0	0	#NULL!	0	0
38	27	1	2	2	0	0	1	1	0	0	0	0	0	0		1	0	0	0	0		2	1,00	0	2	0	4	0	0	0	1	0	1	1	divers paris	3000	4	2	1	1	1	1	1	0	0	0	#NULL!	0	1
41	26	1	2	1	0	0	1	1	0	0	1	0	0	0		1	0	1	0	0		4	1,00	1	1	1	4	2	0	1	0	0	2	0		100	4	1	1	1	0	1	0	0	0	0	#NULL!	0	0
45	30	1	2	2	0	0	1	0	0	1	0	0	0	0		1	0	1	0	0		2	1,00	0	1	0	1	0	0	0	0	0	1	0		1000	4	2	1	1	1	0	1	0	0	0	#NULL!	0	0
50	23	1	2	1	0	0	1	0	0	0	0	0	0	0		1	0	1	0	0		2	1,00	1	1	0	4	0	0	0	1	0	4	2	Poker/Blackjack/jeux de sociétés	750	4	1	1	1	0	1	0	0	0	0	#NULL!	0	0
51	27	1	2	2	1	0	1	0	0	0	0	0	0	0		1	0	0	0	0		1	1,00	0	1	0	4	0	0	0	0	0	0	0		8000	4	1	2	1	0	0	0	0	0	0	#NULL!	0	0
53	39	1	2	1	1	0	0	0	0	0	0	0	0	1		1	0	0	0	0		1	1,00	0	0	0	4	0	0	0	0	0	1	0		1000	4	2	1	3	0	0	1	0	0	0	#NULL!	0	0
54	49	1	2	3	0	1	1	1	1	0	0	0	0	0		1	0	1	1	0		5	3,00	0	1	0	1	1	1	1	0	0	1	4	poker	10000	4	1	1	1	0	1	0	0	0	0	#NULL!	0	0
55	21	1	2	1	2	0	1	0	0	0	0	0	0	0		1	0	0	0	0		1	1,00	0	0	1	4	0	0	0	0	0	1	1	poker	1200	4	2	1	3	1	1	1	1	0	0	#NULL!	0	1
56	45	1	2	2	1	1	1	0	0	0	0	0	0	0		1	0	0	0	0		1	1,00	1	4	0	4	2	1	1	0	0	1	0		2000	4	2	2	3	1	0	1	1	0	0	#NULL!	0	1
60	26	1	2	1	0	0	1	0	0	0	0	0	0	0		1	0	0	0	0		1	1,00	0	1	0	3	0	0	0	0	0	2	0		2000	4	1	1	1	0	0	0	0	0	0	#NULL!	0	1
63	47	1	2	2	0	1	1	0	0	0	0	0	0	0		1	0	0	0	0		1	1,00	2	1	2	1	4	4	1	4	4	4	4	poker	500	4	2	1	1	0	0	1	0	0	0	#NULL!	0	0
64	32	1	1	2	0	0	1	0	0	0	0	0	0	0		1	0	0	0	0		1	1,00	0	0	1	4	0	0	0	0	0	1	0		500	4	2	1	1	1	1	1	0	0	0	#NULL!	0	0
65	23	1	1	1	1	0	1	0	0	0	0	0	0	0		1	0	0	0	0		1	1,00	0	4	0	4	0	0	0	0	0	0	0		5000	4	1	1	1	0	1	0	0	0	0	#NULL!	0	0
68	32	1	1	1	0	0	0	0	0	0	0	0	0	1		1	0	0	0	0		1	1,00	0	0	0	4	0	0	0	0	0	1	0		50	4	3	1	1	0	0	1	0	0	0	#NULL!	0	0
73	34	1	2	2	0	1	1	1	0	0	0	0	1	0		1	1	0	0	0		3	3,00	1	1	1	4	1	0	1	0	0	2	0		4000	4	4	2	2	1	1	1	1	0	0	#NULL!	0	1
74	33	1	1	1	0	0	1	0	0	1	0	0	0	0	loto	1	0	0	0	0		3	3,00	4	1	0	4	0	0	0	0	0	1	0		1000	4	1	1	1	0	1	1	0	0	0	#NULL!	0	0
75	69	1	2	3	2	1	0	0	0	0	0	0	0	1		1	0	0	0	0		1	1,00	0	0	0	3	0	4	0	1	0	0	0		10	4	1	1	1	0	0	0	0	0	0	#NULL!	0	0
76	23	1	2	2	2	0	0	0	0	0	0	0	0	1		1	0	1	0	0		2	1,00	0	0	0	4	0	0	0	0	0	2	0		10	4	1	1	1	0	1	0	0	0	1	1	0	0
83	37	1	2	1	1	0	1	0	0	0	0	0	0	0		1	0	0	0	0		1	1,00	0	4	0	4	0	1	0	0	0	0	0		600	4	1	1	1	0	0	0	0	0	0	#NULL!	0	0
84	22	1	1	1	2	0	1	0	0	0	0	0	0	0		1	0	0	0	0		1	1,00	0	2	0	4	0	0	0	0	0	0	0		1500 par heure	4	1	1	1	0	0	1	0	0	0	#NULL!	0	0
85	35	1	2	1	0	0	1	0	0	1	0	0	0	0		1	0	1	0	0		2	1,00	0	1	0	2	0	0	0	0	0	2	0		100	4	1	2	1	0	0	0	0	0	0	#NULL!	0	0
88	35	1	2	1	0	0	0	0	0	0	0	0	0	1		1	0	0	0	0		1	1,00	1	0	0	4	0	0	0	0	0	1	0		250	4	1	1	1	0	0	0	0	0	0	#NULL!	0	0
91	25	1	2	1	0	0	1	0	0	0	0	0	0	0	Shifumi	1	0	1	0	0		2	1,00	0	1	0	4	0	0	0	2	3	2	3	ShifumiJackpot (https://thumbs.dreamstime.com/x/wooden-dice-jackpot-board-game-intelligent-51542840.jpg)Cardroulette	10000	4	1	1	1	1	1	1	0	0	1	0	0	1
93	39	1	2	2	0	1	1	0	0	0	0	0	0	0		1	0	0	0	0		1	1,00	0	0	0	2	0	0	0	0	0	2	0		500	4	1	1	1	0	0	0	0	0	0	#NULL!	0	0
96	38	1	2	2	0	1	1	0	0	1	0	1	0	0		1	0	0	0	0		3	3,00	2	0	3	3	1	0	0	0	0	3	0		600	4	2	1	3	1	1	1	1	1	0	#NULL!	0	0
99	23	1	2	1	2	0	1	0	0	0	0	0	0	0		1	0	0	0	0		1	1,00	0	1	0	4	0	0	0	0	0	1	0		2500	4	1	1	1	0	0	0	0	0	0	#NULL!	0	1
102	24	1	2	1	0	0	1	0	1	1	0	0	0	0		1	0	0	0	0		3	3,00	0	1	0	4	0	0	0	0	0	1	0		100000	4	3	1	3	1	0	0	0	0	0	#NULL!	1	0
103	33	1	0	1	1	0	0	0	0	0	0	0	0	1		1	0	0	0	0		1	1,00	0	0	0	4	0	0	0	0	0	0	0		10	4	1	1	1	0	0	0	0	0	0	#NULL!	0	0
105	35	1	2	1	1	0	1	0	0	0	0	0	0	0	loto euromillion	0	0	0	0	0	loto euromillion	2	3,00	4	0	4	1	0	0	0	0	0	0	0		150	4	1	1	1	1	0	1	0	0	0	#NULL!	0	0
108	27	1	2	2	0	0	1	0	0	0	0	0	0	0		1	0	0	0	0	HEARTHSTONE	1	1,00	1	1	0	4	1	0	0	0	0	4	0		600	4	1	2	2	1	1	1	0	0	0	#NULL!	0	0
111	30	1	2	2	0	0	0	0	0	0	0	0	0	1		1	0	0	0	0		1	1,00	0	0	1	4	0	0	0	0	0	2	0		100	4	1	1	1	0	0	0	0	0	0	#NULL!	0	0
112	23	1	2	1	2	0	1	0	0	0	0	0	0	0		1	0	1	0	0		2	1,00	0	1	0	4	0	1	0	0	0	0	0		4000	4	1	1	1	0	0	1	0	0	0	#NULL!	0	0
116	30	1	0	1	1	1	1	0	0	0	0	0	0	0		1	0	0	0	0		1	1,00	0	2	0	4	0	0	0	0	0	1	1	je suis joueur pro de poker, je fais quelques paris parfois sportif ou autres mais ca reste assez rare et des sommes raisonnables.	3000	4	2	1	1	1	0	1	0	0	0	#NULL!	0	0
117	29	1	2	2	0	1	0	0	0	0	0	0	0	1		1	0	0	0	0		1	1,00	0	0	0	4	0	0	0	0	0	0	0		1000	4	1	1	1	0	0	0	0	0	0	#NULL!	0	0
119	24	1	2	1	0	0	0	0	0	0	0	0	0	1		1	0	0	0	0		1	1,00	0	0	0	4	0	3	0	0	0	0	0		30	4	1	1	1	0	0	0	0	0	0	#NULL!	0	0
120	28	1	2	2	0	1	1	0	0	0	0	0	0	0		1	0	0	0	0		1	1,00	0	1	0	4	1	0	0	0	0	1	1	Tarot	1000	4	1	1	1	0	1	0	0	0	0	#NULL!	0	0
121	31	1	2	2	0	0	1	0	1	0	0	1	1	0		1	0	1	0	0		5	3,00	1	1	0	4	0	0	1	0	0	2	0		400	4	1	1	1	0	0	1	0	0	0	#NULL!	0	0
123	24	1	2	1	2	0	1	0	0	1	0	0	0	0		1	0	1	0	0		2	1,00	0	2	0	4	0	0	0	0	0	3	0		5000	4	4	1	1	1	0	0	0	0	0	#NULL!	0	0
126	26	1	0	2	1	0	0	0	0	0	0	0	0	1		1	0	1	0	0		2	1,00	1	0	0	4	0	0	0	0	0	3	0		250	4	3	1	3	1	0	1	1	0	0	#NULL!	0	0
127	29	1	2	2	0	0	1	0	0	0	0	0	0	0		1	0	0	0	0		1	1,00	2	2	0	4	0	0	0	0	0	0	0		3000	4	1	2	1	1	0	1	1	0	0	#NULL!	0	0
128	24	1	2	2	0	0	1	1	1	0	0	0	0	0		1	0	1	0	0		4	3,00	0	2	0	4	0	0	0	0	0	3	0		400	4	1	2	1	1	0	1	1	0	0	#NULL!	0	0
129	46	1	2	2	0	1	1	0	0	0	0	0	0	0		1	0	0	0	0		1	1,00	1	0	0	4	0	2	1	0	0	0	0		150	4	1	1	1	0	0	1	0	0	0	#NULL!	0	0
130	44	1	2	1	0	0	0	0	0	0	0	0	0	1		1	0	0	0	0		1	1,00	0	0	0	4	0	0	0	0	0	0	0		200	4	2	1	1	0	0	1	0	0	0	#NULL!	0	0
132	23	1	1	1	0	0	0	0	0	0	0	0	0	1		1	0	0	0	0		1	1,00	0	1	0	4	0	0	0	0	0	0	0		XX	4	1	1	1	0	0	0	0	0	0	#NULL!	0	1
133	30	1	1	2	0	1	1	1	0	1	0	0	0	0		1	0	1	0	0		3	1,00	1	1	0	4	0	0	0	0	0	2	0		200	4	1	1	1	0	0	0	0	0	0	#NULL!	0	0
136	26	1	2	1	1	0	1	1	0	0	0	0	0	0		1	0	0	0	0		2	1,00	1	2	0	4	0	0	0	0	0	1	0		250	4	1	1	1	0	1	0	0	0	0	#NULL!	0	0
138	33	1	1	1	1	0	1	1	0	1	0	1	0	0		1	0	0	0	0		4	3,00	4	1	3	1	0	0	0	0	0	2	2	Cartes	1500	4	1	2	1	1	1	0	0	1	1	0	0	0
139	48	1	0	2	0	1	1	0	0	0	0	0	0	0		1	0	1	0	0		2	1,00	1	2	0	2	1	0	0	0	0	1	0		430	4	1	1	1	0	0	0	0	0	0	#NULL!	0	0
143	38	1	2	2	0	1	1	0	0	1	0	0	0	0		1	0	1	0	0		2	1,00	0	1	0	4	0	0	0	1	1	2	0		300	4	1	1	1	0	1	1	0	0	0	#NULL!	0	0
146	33	1	2	1	0	0	1	0	0	0	0	0	0	0		1	0	1	0	0		2	1,00	0	4	0	4	0	1	4	0	0	4	0		1400	4	2	2	3	1	1	1	1	0	0	#NULL!	0	1
149	41	1	0	2	0	0	1	0	0	0	0	0	0	0		1	0	0	0	0		1	1,00	0	4	0	4	0	0	0	0	0	0	0		400	4	1	1	1	0	0	0	0	0	0	#NULL!	0	0
150	27	1	0	1	0	0	1	0	0	0	0	0	0	0		1	0	0	0	0		1	1,00	0	1	0	4	0	0	0	0	0	0	0		1200	4	1	1	1	0	1	1	0	0	0	#NULL!	0	0
152	35	1	2	1	0	0	1	0	0	0	0	0	0	0		1	0	1	0	0		2	1,00	0	1	0	4	2	0	0	0	0	3	0		15000	4	2	1	1	1	0	0	0	0	0	#NULL!	1	0
154	29	1	2	2	0	0	1	0	1	0	0	1	0	0		1	0	1	0	0		4	3,00	1	1	0	2	0	0	1	0	0	1	0		1000	4	1	1	1	1	1	0	1	0	0	#NULL!	0	0
155	40	1	2	1	0	0	0	0	0	0	0	0	0	1		1	0	0	0	0		1	1,00	0	0	1	0	0	1	0	0	0	1	0		150	4	1	1	1	0	0	0	0	0	0	#NULL!	0	0
157	34	1	2	1	0	0	1	0	0	0	0	0	0	0		1	0	0	0	0		1	1,00	0	4	0	4	0	0	0	0	0	0	0		600	4	1	1	1	1	1	1	0	0	0	#NULL!	0	1
158	26	1	0	1	1	0	1	1	0	0	0	0	0	0		1	0	0	0	0		2	1,00	0	1	0	4	0	0	0	0	0	0	1	black jack, joueur de poker regulier moyennement gagnant depuis 8 ans, qui a cramé tout ses winnings dans le blackjack en attendant un seat en live ou au blackjack en ligne. "Sobre depuis le manque d'argent cad 3 ans par rejouer au BJ", mais tout tenter, la modération est un but que je visé car l’absentions est la facilité et j'aimais ce jeux, mais impossible donc arrêt complet	8953	4	1	1	1	0	1	1	0	0	1	1	0	0
159	22	1	2	1	2	0	0	0	0	0	0	0	0	1		1	0	1	0	0		2	1,00	0	0	0	4	0	0	0	0	0	4	0		400	4	1	1	1	0	0	0	0	0	0	#NULL!	0	0
160	43	1	2	2	0	1	1	0	0	0	0	0	0	0		1	0	0	0	0		1	1,00	0	1	0	2	0	0	0	0	0	1	0		1000	4	2	1	1	0	1	1	0	0	0	#NULL!	0	1
162	30	1	2	1	1	0	0	0	0	0	0	0	0	1		1	0	0	0	0		1	1,00	2	0	2	4	0	0	0	0	0	0	0		1000	4	1	1	1	0	1	0	0	0	1	1	0	0
164	35	1	2	2	1	0	0	0	0	0	0	0	0	1		1	0	0	0	0		1	1,00	0	0	0	4	0	0	0	0	0	1	0		1500	4	1	1	1	0	0	0	0	0	0	#NULL!	0	0
166	36	1	1	1	0	0	1	0	0	0	0	0	0	0		1	0	0	0	0		1	1,00	1	1	0	2	1	0	2	0	0	1	0		3000	4	1	1	2	1	1	1	0	0	1	1	0	0
169	55	1	0	2	0	1	1	0	0	0	0	0	0	0		1	0	0	0	0		1	1,00	0	0	0	2	0	0	0	0	0	0	0		100	4	1	1	1	0	0	0	0	0	0	#NULL!	0	0
170	27	1	2	1	0	0	1	0	1	0	0	0	0	0		1	0	1	0	0		3	3,00	2	1	2	3	0	0	0	0	0	2	0		2000	2	1	1	1	1	0	1	0	0	0	#NULL!	0	0
172	38	1	1	2	0	1	1	0	0	0	0	0	0	0		1	0	1	0	0		2	1,00	1	1	0	4	0	0	0	0	0	4	0		150	4	1	1	1	0	1	1	0	0	0	#NULL!	0	0
179	25	1	1	1	0	0	0	0	0	0	0	0	0	1		1	0	1	0	0		2	1,00	0	1	0	4	0	0	0	0	0	2	1	poker	XX	4	1	1	1	0	0	0	0	0	0	#NULL!	0	0
180	47	1	1	2	0	1	1	1	0	0	1	0	0	0		1	0	0	1	0		3	1,00	1	1	0	4	1	0	1	0	0	1	0		500	4	2	1	1	0	1	0	0	0	0	#NULL!	0	0
182	33	1	2	2	0	1	1	0	0	0	0	0	0	0		1	0	0	0	0		1	1,00	0	1	0	1	0	0	0	0	0	0	0		110	4	1	1	1	0	1	0	0	0	0	#NULL!	0	0
184	41	1	2	2	1	1	1	0	0	0	0	0	0	0		0	0	0	0	0	Jeu d'échecs, Civilization 5	1	1,00	0	0	0	3	0	0	0	0	0	0	0		3000	4	1	1	1	0	0	0	0	0	0	#NULL!	0	0
186	34	1	1	3	0	1	1	0	0	1	0	0	0	0		1	0	0	0	0		2	1,00	0	0	0	4	0	0	0	0	3	3	0		100	4	1	1	2	1	1	0	0	0	0	#NULL!	0	0
189	27	1	2	2	0	0	1	0	0	0	0	0	0	0		1	0	0	0	0		1	1,00	0	4	0	4	0	0	0	0	0	0	0		5000	4	1	1	1	0	0	0	0	0	0	#NULL!	0	0
194	28	1	2	2	0	0	0	0	0	0	0	0	0	1		1	0	0	0	0		1	1,00	0	0	0	4	0	0	4	0	0	0	0		200	4	3	1	3	0	1	1	0	0	0	#NULL!	0	1
197	24	1	2	2	0	0	1	1	1	1	0	0	0	0		1	0	1	0	0		4	3,00	1	1	0	4	1	0	1	1	1	3	4	Paris entre amis de tout genrePile ou face	3000	4	2	1	1	1	1	0	0	0	0	#NULL!	0	0
199	23	1	2	1	1	0	1	0	0	1	0	0	0	0		1	0	1	0	0		2	1,00	0	2	0	4	0	0	1	0	0	4	1	Blackjack, roulette	2000	4	1	1	1	1	1	1	1	0	0	#NULL!	0	0
200	27	1	1	2	0	1	1	0	0	0	0	0	0	0		1	0	1	0	0		2	1,00	1	2	0	4	0	0	0	0	0	3	0		3000	4	1	1	1	1	1	1	0	1	0	#NULL!	0	0
202	31	1	2	2	0	1	1	0	0	0	0	1	0	0		1	0	0	0	0		2	3,00	0	1	1	3	0	0	0	0	0	1	0		50	4	1	1	1	0	0	0	0	0	0	#NULL!	0	0
203	40	1	2	3	0	1	1	0	0	0	0	0	0	0		1	0	0	0	0		1	1,00	0	0	0	4	0	0	0	0	0	1	0		XX	4	2	1	1	1	1	0	0	0	0	#NULL!	0	0
205	45	1	0	1	0	0	0	0	0	0	1	0	0	0		1	0	1	1	0		3	1,00	0	0	0	1	3	1	0	0	0	3	0		3000	4	2	1	1	0	0	0	0	0	0	#NULL!	0	0
207	24	1	2	1	2	0	1	0	0	0	0	0	0	0		1	0	1	0	0		2	1,00	0	1	0	4	0	0	0	0	0	2	0		5500	4	1	1	1	0	0	0	0	0	0	#NULL!	0	0
208	29	1	2	1	0	0	1	0	0	0	0	0	0	0		1	0	0	0	0		1	1,00	0	1	0	1	0	0	0	0	0	1	0		10000	4	2	1	1	0	0	1	0	0	0	#NULL!	0	0
209	31	1	2	2	1	0	1	0	0	1	0	0	0	0		1	0	1	0	0		2	1,00	0	1	0	4	1	4	0	0	0	3	0		30000	4	1	1	1	1	1	1	1	0	0	#NULL!	0	0
214	38	1	1	2	0	1	1	0	0	0	0	0	0	0		1	0	0	0	0		1	1,00	0	1	0	0	0	0	0	0	0	1	0		100	4	1	3	2	0	0	1	0	0	1	0	0	0
215	37	1	1	2	0	1	1	0	0	0	0	0	0	0		1	0	1	0	0		2	1,00	1	2	1	4	0	0	0	0	0	4	0		500	3	2	1	2	1	0	0	0	0	0	#NULL!	0	0
216	43	1	2	2	0	1	1	0	0	0	0	0	1	0		1	0	0	0	0		2	3,00	1	0	0	0	1	0	0	0	0	0	0		20	4	1	1	1	0	0	0	0	0	0	#NULL!	0	0
219	36	1	0	1	1	0	1	0	0	0	0	0	0	0		1	0	0	0	0		1	1,00	3	1	0	3	0	0	0	0	0	0	0		100	4	1	1	1	0	0	0	0	0	0	#NULL!	0	0
222	29	1	2	2	0	0	1	0	0	0	0	1	0	0		1	0	0	0	0		2	3,00	4	2	0	4	0	0	1	0	0	1	0		800	4	2	1	1	0	0	1	0	0	0	#NULL!	0	0
223	36	1	2	2	0	1	1	0	0	0	0	0	0	0		1	0	0	0	0		1	1,00	0	1	0	1	0	0	0	0	0	1	0		700	4	1	1	1	0	0	0	0	0	1	0	0	0
224	44	1	2	3	0	1	1	0	0	0	0	1	0	0		1	0	1	0	0		3	3,00	1	2	0	4	0	1	0	0	0	2	0		500	4	1	1	1	0	0	1	0	0	0	#NULL!	0	0
227	21	1	2	1	2	0	0	0	0	0	0	0	0	1		1	0	0	0	0		1	1,00	0	0	0	4	0	0	0	0	0	0	0		10000	4	2	1	1	0	0	0	0	0	0	#NULL!	0	0
229	34	1	1	2	0	1	1	1	0	1	0	0	0	0		1	0	1	0	0		3	1,00	1	1	1	2	1	0	0	0	0	2	0		1000	4	1	1	2	1	0	1	1	0	0	#NULL!	0	1
230	29	1	1	2	1	1	1	0	0	1	0	1	1	0		1	0	1	0	0		4	3,00	1	1	0	4	0	0	1	0	0	2	4	poker en ligne tous les jours	500	4	1	1	1	0	1	1	0	0	0	#NULL!	0	0
237	25	1	1	1	1	0	1	1	0	1	0	0	0	0		1	1	1	0	0		3	1,00	0	1	0	3	0	0	3	0	0	4	0		15000	4	2	2	1	1	1	1	1	0	1	1	1	0
241	33	1	2	1	0	0	1	0	0	1	0	0	0	0		1	0	0	0	0		2	1,00	3	1	0	2	0	4	1	0	0	2	0		500	4	1	1	1	0	0	0	0	0	0	#NULL!	0	0
244	40	1	2	1	0	0	1	0	0	0	0	0	0	0		1	0	0	0	0		1	1,00	0	0	0	4	0	0	0	0	0	0	0		1500	4	1	1	1	0	0	0	0	0	0	#NULL!	0	0
247	29	1	2	1	1	0	1	1	0	0	0	0	0	0		1	0	0	0	0		2	1,00	0	4	0	3	0	0	0	3	0	0	1	Prout	2000	4	2	1	1	1	0	0	0	0	0	#NULL!	0	0
249	35	1	2	2	0	0	0	0	0	0	0	0	0	1		1	0	0	0	0	trading	1	1,00	0	1	0	1	0	4	0	0	0	2	0		100	4	2	1	3	0	1	1	0	0	0	#NULL!	0	0
250	43	1	2	2	0	1	0	1	0	1	1	0	1	0		1	0	1	0	0		4	3,00	1	1	0	1	2	0	1	0	0	4	0		1000	4	1	1	1	0	1	0	0	0	0	#NULL!	0	0
251	41	1	2	3	0	1	0	0	0	0	1	0	0	0		1	0	1	1	0		3	1,00	0	0	0	4	4	2	0	0	0	2	0		400	4	1	1	1	0	1	0	0	0	0	#NULL!	0	0
253	39	1	2	3	0	1	1	0	0	1	0	0	0	0		1	0	1	0	0		2	1,00	0	1	0	1	0	0	1	0	0	2	4	Poker	5000	4	3	1	3	1	0	1	1	1	1	1	1	0
254	43	1	2	3	0	1	1	0	0	0	0	0	0	0		1	0	0	0	0		1	1,00	1	0	0	1	0	0	0	0	0	0	0		500	4	2	1	1	0	0	0	0	0	0	#NULL!	0	0
255	41	1	2	2	0	1	1	0	0	0	0	0	0	0		1	0	0	0	0		1	1,00	0	1	0	4	0	0	1	0	0	1	0		1000	4	1	1	1	0	0	0	0	0	0	#NULL!	0	0
259	27	1	2	1	2	0	1	0	0	0	0	0	0	1		1	0	0	0	0		1	1,00	0	0	0	4	0	0	0	0	0	1	0		800	4	2	2	1	1	1	1	0	0	0	#NULL!	0	1
261	56	1	2	2	0	1	1	0	0	0	0	0	0	0		1	0	0	0	0		1	1,00	1	1	0	4	0	1	0	0	0	2	0		15000	4	1	1	1	0	1	0	0	0	0	#NULL!	0	0
265	37	1	2	2	0	1	1	0	0	0	0	0	0	0		1	0	0	0	0		1	1,00	0	1	0	4	0	0	0	0	0	1	0		1000	4	1	1	1	0	0	0	0	0	0	#NULL!	0	1
267	27	1	2	1	0	0	1	0	0	0	0	0	0	0		1	0	0	0	0		1	1,00	2	1	0	3	0	0	0	0	0	1	0		150	4	1	2	1	0	0	0	0	0	0	#NULL!	0	0
268	55	1	1	3	0	1	1	1	0	0	0	0	0	0		1	0	0	0	0		2	1,00	0	1	1	1	0	0	0	0	0	1	0		1500	4	1	1	1	0	0	0	0	0	0	#NULL!	0	0
270	40	1	2	1	0	0	1	0	0	0	0	0	0	0		1	0	0	0	0		1	1,00	2	0	0	4	0	0	0	0	0	0	0		200	4	2	2	3	0	0	0	1	0	0	#NULL!	0	0
271	21	1	2	1	2	0	1	1	0	0	0	0	0	0		1	0	0	0	0		2	1,00	0	1	0	4	0	0	0	0	0	0	0		100	4	2	1	1	0	0	1	0	0	0	#NULL!	0	0
272	32	1	1	2	0	1	1	0	0	0	0	1	0	0		1	0	0	0	0		2	3,00	2	2	2	2	0	0	2	0	0	0	0		500	4	1	1	2	1	1	1	0	1	0	#NULL!	0	0
273	64	1	2	2	2	0	1	0	0	0	0	0	0	0		1	0	0	0	0		1	1,00	0	1	0	4	0	0	0	0	0	0	0		500	4	1	1	1	0	0	0	0	0	0	#NULL!	0	0
275	50	1	2	1	1	0	1	1	1	0	1	0	0	0		1	0	0	0	0		4	3,00	2	1	1	4	1	0	1	0	0	1	0		1000	2	1	1	1	0	0	0	0	0	0	#NULL!	0	0
278	26	1	2	1	0	0	0	0	0	0	0	0	0	1		1	0	0	0	0		1	1,00	0	0	0	4	0	0	0	0	0	0	0		1000	4	3	1	1	0	0	0	0	0	0	#NULL!	0	0
279	53	1	1	3	0	1	0	0	0	0	0	0	0	1		1	0	0	0	0		1	1,00	0	0	0	0	0	4	0	0	0	0	0		300	4	2	1	1	1	0	1	0	0	0	#NULL!	0	0
281	27	1	1	1	1	0	1	0	0	0	0	0	0	0		1	0	0	0	0		1	1,00	0	1	0	4	0	0	0	0	0	0	0		1000	4	1	1	1	0	0	1	0	0	0	#NULL!	0	0
282	45	1	2	2	0	0	1	0	0	0	0	0	0	0		1	0	1	0	0		2	1,00	0	1	0	4	0	0	0	0	0	4	0		250	4	2	1	1	0	0	0	0	0	0	#NULL!	0	0
285	36	1	0	2	0	1	0	0	0	0	0	0	0	1		1	0	1	0	0		2	1,00	4	0	0	4	0	1	0	0	0	1	0		50	4	1	2	1	0	0	0	0	0	0	#NULL!	0	0
286	32	1	2	1	1	0	1	0	0	0	0	0	0	0		1	0	1	0	0		2	1,00	2	1	0	4	0	0	0	1	0	3	0		5000	4	1	1	1	1	0	0	0	0	0	#NULL!	0	0
289	32	1	2	2	0	0	1	1	1	0	0	0	0	0		1	0	0	0	0		3	3,00	0	1	2	4	0	0	0	0	0	0	0		2000	4	1	1	1	1	0	0	0	0	0	#NULL!	0	0
290	40	1	2	2	0	1	1	0	0	0	0	0	0	0		1	0	0	0	0		1	1,00	3	1	0	3	0	1	0	0	0	0	1	belote, belote contree, tarot...	1000	2	2	1	3	1	0	1	0	0	0	#NULL!	0	1
291	44	1	1	2	0	1	1	0	0	0	1	0	0	0		1	0	0	0	0		2	1,00	0	1	1	4	2	0	1	0	0	0	0		30	4	1	1	1	0	1	1	0	0	0	#NULL!	0	0
293	27	1	1	2	0	0	1	0	0	0	0	0	0	0		1	0	1	0	0		2	1,00	0	1	0	4	0	0	0	3	0	3	3	bet en tout genre entre joueurs	1000	4	2	1	2	1	0	1	0	0	0	#NULL!	0	0
295	24	1	2	1	2	0	1	0	0	0	0	0	0	0		1	0	1	0	0		2	1,00	0	1	0	4	0	0	0	0	0	3	0		300	4	1	1	1	0	1	0	0	0	0	#NULL!	0	0
299	26	1	2	1	0	0	1	0	0	1	0	0	0	0		1	0	1	0	0		2	1,00	1	4	0	4	0	1	0	0	0	3	1	Aucun	8000	4	4	1	2	1	0	1	1	0	0	#NULL!	0	1
300	28	1	2	1	0	0	1	0	0	1	0	0	0	0	loto	1	0	1	0	0		3	3,00	1	1	1	4	0	0	0	0	0	4	0		3000	4	3	2	3	1	1	1	1	1	0	#NULL!	1	0
301	48	1	2	2	0	1	1	1	1	0	0	0	0	0	Craps, Baccarat	1	1	0	0	0		3	3,00	0	1	0	1	0	0	0	0	1	1	1	NEANT	50000	2	1	1	1	0	0	1	0	0	0	#NULL!	0	0
302	49	1	2	2	0	1	1	1	1	0	1	0	1	0		1	0	0	0	0		5	3,00	0	1	0	1	0	0	1	0	0	1	0		2000	4	2	1	1	0	0	0	0	0	0	#NULL!	1	1
304	33	1	2	2	0	1	0	0	0	0	0	0	0	1		1	0	0	0	0		1	1,00	0	0	0	4	0	0	0	0	0	0	0		500	4	1	1	1	0	0	1	0	0	0	#NULL!	0	0
308	54	1	2	2	1	1	1	0	0	0	0	0	0	0		1	0	0	0	0		1	1,00	2	0	0	2	0	0	0	2	0	1	0		50	4	1	1	1	0	0	0	0	0	0	#NULL!	0	0
310	31	1	2	1	0	1	1	1	1	1	1	1	1	0		1	0	1	0	0		7	3,00	0	1	4	3	1	0	1	0	0	3	0		150	4	1	2	1	0	0	0	0	0	0	#NULL!	0	0
311	40	1	2	2	0	1	0	0	0	0	0	0	0	1		1	0	0	0	0		1	1,00	0	0	0	4	0	0	0	0	0	3	0		500	4	1	2	1	1	1	1	0	0	0	#NULL!	0	0
312	33	1	2	2	2	0	0	0	0	0	0	0	0	1		1	0	0	0	0		1	1,00	1	0	0	4	0	0	0	0	0	0	0		200	4	4	1	1	0	0	0	0	0	0	#NULL!	0	0
314	27	1	2	2	0	1	1	0	0	0	0	0	0	0		1	0	0	0	0		1	1,00	0	1	1	4	0	0	0	0	0	1	1	poker	800	4	2	1	1	0	0	0	0	0	0	#NULL!	0	0
315	42	1	1	1	0	0	1	0	0	0	0	0	0	0		1	0	1	0	0		2	1,00	0	1	1	3	0	0	0	0	0	2	0		200	4	1	1	1	0	0	0	0	0	0	#NULL!	0	0
317	24	1	1	1	0	0	1	0	0	1	0	0	0	0		1	0	0	0	0		2	1,00	0	1	1	4	0	0	0	0	0	2	0		1000	4	1	1	1	1	0	0	0	0	0	#NULL!	0	0
321	24	1	2	1	2	0	1	0	0	0	0	0	0	0		1	0	0	0	0		1	1,00	0	1	0	1	0	0	0	0	0	0	0		400	4	1	1	1	1	0	0	0	0	0	#NULL!	0	0
323	47	1	0	3	0	1	1	0	0	1	1	0	1	0		1	0	1	0	0		4	3,00	0	2	2	4	3	1	1	0	0	4	0		1000	4	3	2	3	1	1	1	0	0	1	1	0	0
330	31	1	2	2	1	0	1	0	0	0	0	0	0	0		1	0	0	0	0		1	1,00	0	1	0	4	0	1	0	0	0	1	0		10000	4	1	1	1	0	1	1	0	0	0	#NULL!	0	0
332	36	1	1	1	1	0	1	0	0	0	0	0	0	0		1	0	1	0	0		3	3,00	1	1	1	4	0	0	0	0	0	1	0		50	4	1	2	1	0	1	1	0	0	0	#NULL!	0	0
333	20	1	2	1	1	0	1	0	0	0	0	0	0	0		1	0	0	0	0		1	1,00	0	0	0	4	0	0	0	0	0	0	0		350	4	1	1	1	0	0	1	0	0	0	#NULL!	0	0
336	43	1	2	1	0	0	0	0	0	0	0	0	0	1		1	0	0	0	0		1	1,00	0	0	0	3	0	0	0	0	0	0	0		100	4	1	1	1	0	0	0	0	0	0	#NULL!	0	0
337	31	1	2	1	0	0	1	0	0	0	0	0	0	0		1	0	0	0	0		1	1,00	0	1	0	4	0	0	0	1	0	0	0		1000	2	2	1	1	0	0	0	0	0	0	#NULL!	0	0
340	29	1	2	2	0	1	0	1	0	1	1	0	0	0		1	0	1	0	0		4	1,00	1	1	4	2	2	0	0	0	0	2	2	paris sur les matchs de jeux videos	250	4	2	1	1	0	0	1	0	0	0	#NULL!	0	0
341	26	1	2	2	0	0	0	0	0	1	1	1	0	0		1	0	1	1	0		3	3,00	2	1	0	3	2	0	1	0	0	4	0		500	4	2	1	1	1	1	1	0	0	0	#NULL!	0	0
344	29	1	2	1	1	0	1	0	1	0	0	1	1	0		1	0	1	0	0		5	3,00	0	1	0	4	0	0	1	0	0	2	1	Bet entre amis	2000	4	1	1	1	0	1	0	0	0	0	#NULL!	0	0
345	36	1	2	2	0	1	1	0	1	0	0	0	0	0		1	0	1	0	0		3	3,00	1	0	0	3	0	0	1	0	0	1	0		1400	4	1	1	1	0	0	0	0	0	0	#NULL!	0	0
346	29	1	2	2	2	0	0	0	0	0	0	0	0	1		1	0	0	0	0		1	1,00	0	0	0	0	0	0	0	0	0	0	0		50	4	2	1	1	0	0	1	0	0	0	#NULL!	0	0
347	51	1	0	2	2	1	1	0	0	0	0	0	0	0	loto	0	0	0	0	1		2	3,00	0	2	0	2	0	0	0	0	0	0	4	loto	250	4	1	1	1	0	0	0	0	0	0	#NULL!	0	0
357	31	1	1	2	0	1	1	0	0	1	0	0	0	0		1	0	1	0	0		2	1,00	0	1	0	4	0	0	0	0	0	4	0		20	4	1	1	1	0	0	0	0	0	0	#NULL!	0	0
358	27	1	2	1	0	0	1	1	0	1	0	0	0	0		1	0	1	0	0		3	1,00	1	1	1	4	0	0	0	0	0	3	0		450	4	1	2	1	0	1	0	0	0	0	#NULL!	0	0
363	36	1	2	2	0	1	1	0	0	0	0	0	0	0		1	0	0	0	0		1	1,00	0	0	0	3	0	0	0	0	0	0	0		1000	4	1	1	1	0	0	0	0	0	0	#NULL!	0	0
364	33	1	1	1	0	0	1	0	0	0	0	0	0	0		1	0	1	0	0		2	1,00	1	4	1	4	1	0	1	1	1	4	1	piece contre le mur	1700	2	1	1	1	0	1	1	0	0	1	1	0	0
367	34	1	2	1	0	0	1	1	0	0	0	0	0	0		1	0	1	0	0		3	1,00	0	2	0	3	0	0	0	0	0	2	1	paris entre amis	1500	4	1	1	1	0	0	0	0	1	0	#NULL!	0	1
369	35	1	1	2	0	0	1	0	0	0	0	0	0	0		1	0	1	0	0		2	1,00	0	0	0	3	0	0	0	0	0	2	0		200	4	1	1	1	0	0	0	0	0	0	#NULL!	0	0
371	26	1	2	1	0	0	0	0	0	1	0	0	0	0		0	0	1	0	0		1	1,00	1	0	1	0	0	0	0	0	0	2	0		50	4	2	1	1	0	0	0	0	0	0	#NULL!	0	0
373	49	1	2	2	0	1	1	0	0	0	0	0	0	0		1	0	0	0	0		1	1,00	1	1	0	1	0	0	0	0	0	0	0		1200	4	1	1	2	0	1	1	1	1	0	#NULL!	0	1
375	67	1	0	2	2	1	1	0	0	1	0	0	0	0		1	0	0	1	0		3	1,00	2	0	0	4	1	0	0	0	0	2	0		150	4	1	1	1	0	0	0	0	0	0	#NULL!	0	0
376	36	1	2	1	1	0	1	0	0	0	0	0	0	0		1	0	0	0	0		1	1,00	0	0	0	4	0	2	0	0	0	1	0		1791	4	1	1	1	0	0	1	0	0	0	#NULL!	0	0
380	23	1	2	1	2	0	1	1	1	0	0	0	0	0		1	0	0	0	0		3	3,00	0	1	0	4	0	0	1	0	0	0	0		100	4	2	2	1	1	0	0	0	0	0	#NULL!	0	0
381	39	1	0	2	0	0	0	0	0	0	0	0	0	1		1	0	1	0	0		2	1,00	0	0	0	4	0	0	0	0	0	4	0		XX	4	1	1	1	0	0	0	0	0	0	#NULL!	0	0
382	33	1	2	2	1	1	1	0	0	0	0	0	0	0		1	0	0	0	0		1	1,00	1	1	0	4	0	0	0	0	0	2	0		XX	4	1	1	1	0	0	0	0	0	0	#NULL!	0	0
383	23	1	2	1	2	0	1	0	0	1	0	0	0	0	Backgammon	1	0	1	0	0		2	1,00	0	1	0	4	0	1	0	1	0	2	4	Poker Backgammon	1300	4	2	1	1	0	0	1	0	0	0	#NULL!	0	0
386	31	1	2	2	0	0	1	0	0	0	0	0	0	0		1	0	1	0	0		2	1,00	0	1	1	4	1	0	1	0	0	3	0		1500	4	1	1	1	0	0	1	1	0	0	#NULL!	0	0
389	20	1	2	1	2	0	1	0	0	0	0	0	0	0		1	0	1	0	0		2	1,00	0	0	0	2	0	0	0	0	0	2	0		25	4	1	1	1	1	0	0	0	0	0	#NULL!	0	0
393	45	1	2	3	2	1	1	0	0	0	0	0	0	1		1	0	0	0	0		1	1,00	2	0	0	4	0	0	0	0	0	0	0		XX	4	1	1	1	0	0	1	0	0	0	#NULL!	0	0
394	33	1	1	2	0	0	0	0	1	0	0	1	0	0		1	0	0	0	0		3	3,00	2	1	0	4	0	0	0	0	0	1	0		100	2	1	1	1	1	1	1	0	0	1	0	0	1
400	22	1	2	1	2	0	0	0	0	0	0	0	0	1		1	0	0	0	0		1	1,00	0	0	0	4	0	0	0	0	0	1	0		300	4	2	1	1	1	0	0	0	0	0	#NULL!	0	0
402	30	1	1	2	0	1	1	0	0	0	0	1	0	0		1	0	0	0	0		2	3,00	0	1	0	3	0	0	0	0	0	0	0		500	4	2	2	1	0	0	1	0	0	0	#NULL!	0	0
403	33	1	2	2	0	0	0	0	0	0	0	0	0	1		1	0	0	0	0		1	1,00	0	0	0	4	0	0	0	0	0	0	0		25	4	2	1	1	1	0	1	0	0	0	#NULL!	0	1
404	22	1	2	1	0	0	1	0	0	1	0	1	0	0		1	0	1	0	0		3	3,00	1	1	1	4	0	0	1	0	0	4	1	Aucun	500	4	1	1	2	1	1	1	1	0	0	#NULL!	0	0
405	36	1	0	2	1	0	0	0	0	0	0	0	0	1		1	0	0	0	0		1	1,00	2	1	1	1	0	0	0	0	0	0	0		600	4	1	1	3	1	1	1	1	0	1	1	0	0
408	23	1	2	1	2	0	1	0	0	0	0	1	0	0		1	0	1	0	0		3	3,00	4	0	1	1	0	0	0	0	0	1	0		270	4	2	1	1	0	0	1	0	1	0	#NULL!	0	0
410	40	1	2	2	0	1	0	0	0	0	0	0	0	1		1	0	1	0	0		2	1,00	0	0	0	4	1	1	0	0	0	3	0		1000	4	1	1	1	1	1	1	0	0	0	#NULL!	0	0
411	23	1	2	1	2	0	1	1	1	1	0	1	0	0		1	0	1	0	0		5	3,00	2	1	3	4	0	0	0	0	0	4	0		1200	4	4	3	3	1	0	1	1	1	1	1	1	0
417	29	1	0	2	0	0	0	0	0	0	0	0	0	1		1	0	0	0	0		1	1,00	0	0	0	4	0	0	0	0	0	0	0		100	4	1	1	1	0	0	1	0	0	0	#NULL!	0	0
421	48	1	2	2	0	1	1	0	0	1	0	0	0	0		1	0	1	0	0		2	1,00	0	0	0	4	0	0	0	0	0	4	0		30	4	1	1	3	1	1	1	1	0	0	#NULL!	0	1
423	37	1	2	2	0	1	1	0	0	0	0	0	0	0		1	0	0	0	0		1	1,00	0	0	0	4	0	2	0	0	0	0	0		35	4	1	1	1	0	1	0	0	0	0	#NULL!	0	0
424	44	1	2	2	0	1	1	0	0	0	0	0	0	0		1	0	0	0	0		1	1,00	1	0	0	1	0	1	0	0	0	1	0		20	4	1	1	1	0	0	1	0	0	0	#NULL!	0	0
426	42	1	2	1	0	1	1	0	1	0	0	1	0	0		1	0	0	0	0		3	3,00	2	3	0	3	0	0	0	0	0	0	0		800	2	2	2	3	1	0	1	0	0	0	#NULL!	0	0
428	22	1	2	1	2	0	0	0	0	1	1	1	0	0		1	0	1	0	0		4	3,00	1	1	1	4	1	0	0	0	0	3	0		50	4	1	1	1	1	0	0	0	0	0	#NULL!	0	0
433	36	1	2	1	1	0	1	0	0	0	0	1	0	0		1	0	1	0	0		3	3,00	2	0	0	4	0	0	0	2	1	3	0		1500	4	2	1	1	0	0	1	0	0	0	#NULL!	0	0
434	34	1	2	2	0	1	1	1	0	0	0	0	0	0		1	0	0	0	0		2	1,00	1	1	0	4	0	0	0	0	0	0	0		500	4	1	1	1	0	1	0	0	0	0	#NULL!	0	0
435	40	1	2	2	0	0	1	0	0	0	0	0	0	0		1	0	0	0	0		1	1,00	1	0	0	4	0	0	0	0	0	1	0		100	4	1	1	1	0	1	0	0	0	0	#NULL!	0	0
436	30	1	0	1	1	0	1	0	0	0	0	0	0	0		1	0	0	0	0		1	1,00	0	0	0	1	0	0	0	0	0	1	0		9000	4	1	1	1	0	0	0	0	0	0	#NULL!	0	0
438	37	1	2	2	0	1	1	1	1	0	0	0	0	0		1	0	1	0	0		4	3,00	2	2	0	1	0	0	0	1	0	0	0		300	4	1	1	1	0	0	0	0	0	0	#NULL!	0	0
439	26	1	2	1	0	0	1	0	0	1	0	0	0	0		1	0	1	0	0		2	1,00	0	1	1	1	0	0	0	0	0	4	3	Poker	10000	4	2	2	2	1	1	1	0	0	1	1	0	0
440	42	1	2	1	0	0	1	0	0	1	0	0	0	0		1	0	0	0	0		2	1,00	0	1	0	4	0	2	0	0	0	2	0		600	4	1	1	1	0	1	0	0	0	0	#NULL!	0	0
442	41	1	2	2	0	1	1	0	0	0	0	0	0	0		1	0	1	0	0		2	1,00	1	2	1	4	0	0	1	2	0	4	0		400	4	1	1	1	1	1	0	0	0	0	#NULL!	0	1
445	25	1	0	1	2	0	1	0	0	0	0	0	0	0		1	0	0	0	0		1	1,00	0	1	0	4	0	0	0	0	0	0	0		3000	4	1	1	1	0	1	0	0	0	0	#NULL!	0	0
446	52	1	2	1	1	0	1	0	0	0	1	0	0	0		1	0	1	0	0	marchés financiers	3	1,00	0	1	0	4	1	4	0	0	0	3	0		500	4	4	1	1	0	1	1	1	0	0	#NULL!	0	0
447	26	1	2	1	0	0	1	0	0	0	0	0	0	0		1	0	0	0	0		1	1,00	0	4	0	0	0	1	0	0	0	1	0		1791	3	2	1	1	1	0	0	0	0	0	#NULL!	0	0
448	29	1	2	1	0	0	1	1	0	0	0	0	0	0		1	0	1	0	0		3	1,00	0	2	0	4	0	0	0	1	0	4	0		20000	4	2	1	2	1	1	1	0	0	0	#NULL!	0	0
449	23	1	1	1	2	0	0	0	0	0	0	0	0	1		1	0	0	0	0		1	1,00	0	0	0	4	0	0	0	0	0	1	0		200	4	2	1	1	0	1	0	0	0	0	#NULL!	0	1
451	27	1	2	1	0	0	1	0	0	0	0	0	0	0		1	0	0	0	0		1	1,00	0	1	0	4	0	0	0	0	0	1	0		2000	4	2	1	2	0	1	1	0	0	0	#NULL!	0	0
455	59	1	2	2	1	1	1	0	0	0	0	0	0	0		1	0	0	0	0		1	1,00	2	1	0	4	1	0	0	0	0	0	0		2000	4	1	1	2	0	1	1	0	1	0	#NULL!	0	0
456	47	1	2	2	0	1	1	0	0	0	0	0	0	0		1	0	0	0	0		1	1,00	0	2	0	4	0	0	1	0	0	1	0		2000	4	2	1	1	1	1	1	0	0	1	1	0	1
460	35	1	2	2	0	1	1	0	0	0	0	0	0	0		1	0	1	0	0		2	1,00	1	3	0	4	0	0	0	0	0	1	0		500	4	1	1	2	0	1	0	0	0	0	#NULL!	0	0
462	31	1	1	1	0	0	1	0	0	0	0	0	0	0		1	0	0	0	0		1	1,00	2	1	0	4	0	0	0	0	0	2	0		2000 par heure	4	1	1	1	0	1	0	0	0	0	#NULL!	0	0
464	30	1	1	1	1	0	1	0	0	0	0	0	0	0		1	0	0	0	0		1	1,00	1	0	0	4	0	0	0	0	0	1	0		300	4	1	1	1	0	0	0	0	0	0	#NULL!	0	0
465	37	1	2	2	0	1	1	0	0	1	0	1	0	0	jeux de societe	1	0	1	0	0		3	3,00	2	1	0	1	0	0	1	0	0	2	0		100	4	1	1	1	1	1	0	0	0	0	#NULL!	0	0
466	27	1	2	2	0	0	1	1	0	0	0	0	0	0		1	0	0	0	0		2	1,00	3	2	0	0	0	0	0	0	0	1	0		2000	4	2	1	1	1	1	1	0	0	0	#NULL!	0	0
467	35	1	2	2	0	0	1	0	0	0	0	0	0	0		1	0	0	0	0		1	1,00	1	1	0	4	0	2	1	0	0	0	0		600	4	2	3	2	1	0	0	1	0	0	#NULL!	0	0
470	28	1	2	1	0	0	1	0	1	0	0	0	0	0		1	0	0	0	0		2	3,00	1	1	1	2	0	0	0	0	0	2	0		3000	4	2	3	2	1	1	1	0	0	0	#NULL!	0	0
471	24	1	2	1	1	0	0	0	0	0	0	0	0	1		1	0	0	0	0		1	1,00	1	0	0	3	0	0	0	0	0	0	0		2	4	1	1	1	1	1	0	0	0	0	#NULL!	0	0
473	21	1	2	1	2	0	1	0	0	0	0	0	1	0		1	0	1	0	0		3	3,00	0	1	0	4	1	0	1	0	0	2	0		1000	4	2	1	1	1	1	1	0	0	0	#NULL!	0	0
476	33	1	2	2	0	1	0	0	0	0	0	0	0	1		1	0	1	0	0		2	1,00	1	0	0	4	0	0	0	0	0	1	0		50	2	2	1	1	0	0	1	0	0	0	#NULL!	0	0
478	47	1	2	2	2	0	1	0	0	0	0	0	0	0		1	0	0	0	0		1	1,00	2	2	1	4	0	0	1	0	0	0	0		100	4	2	1	1	0	1	0	0	0	0	#NULL!	0	0
480	38	1	2	1	0	0	1	0	0	0	0	0	0	0		1	0	0	0	0		1	1,00	0	0	0	4	0	0	0	0	0	0	0		500	4	1	1	1	0	0	0	0	0	0	#NULL!	0	0
481	33	1	2	2	0	1	1	0	0	0	0	0	0	0		1	0	0	0	0		1	1,00	3	1	0	4	0	0	1	0	0	0	0		8500	4	1	1	1	0	0	0	0	0	0	#NULL!	0	0
482	32	1	1	1	0	0	0	0	0	0	0	0	1	0		1	0	1	0	0		3	3,00	1	1	1	1	1	0	1	0	0	2	0		50	4	1	1	1	0	0	0	0	0	0	#NULL!	0	0
483	30	1	2	1	0	0	1	0	0	0	0	0	0	0		1	0	0	0	0		1	1,00	0	1	0	4	0	0	0	0	0	0	0		300	4	1	1	1	0	0	0	0	0	0	#NULL!	0	0
487	18	1	0	1	2	0	0	0	0	1	0	0	0	0		1	0	0	0	0		2	1,00	0	0	0	0	1	0	0	0	0	4	0		250	4	2	1	1	0	1	0	0	1	1	1	0	0
488	23	1	2	1	2	0	0	0	0	0	0	0	0	1		1	0	1	0	0		2	1,00	1	1	0	4	0	0	0	0	0	3	0		50	4	1	1	1	0	1	0	0	0	0	#NULL!	0	0
489	47	1	2	2	0	1	1	1	0	0	1	0	1	0		1	0	1	1	0		5	3,00	1	4	1	2	2	1	2	1	1	3	1	POKER BLACK JACK	1500	4	2	1	1	0	1	0	0	0	0	#NULL!	0	0
490	30	1	2	1	0	0	1	0	0	0	0	0	0	0		1	0	1	0	0		2	1,00	0	1	0	4	0	0	0	0	0	3	0		600	4	2	1	1	0	0	0	0	0	0	#NULL!	0	0
491	50	1	2	2	0	1	1	0	0	1	1	0	0	0		1	0	1	1	0		3	1,00	1	2	0	2	1	0	0	0	0	2	0		1100	4	1	1	1	0	1	0	0	0	0	#NULL!	0	0
493	41	1	1	1	0	0	1	0	0	1	0	0	0	0		1	0	1	0	0		2	1,00	4	1	0	4	0	0	1	0	0	4	0		2000	3	2	1	3	1	0	1	0	0	0	#NULL!	0	0
500	25	1	2	1	0	0	1	1	0	1	0	0	0	0		1	0	1	0	0		3	1,00	0	1	0	4	0	0	0	0	0	3	0		1000	2	1	1	3	0	1	0	0	0	0	#NULL!	0	0
501	40	1	2	3	0	1	1	0	1	0	0	0	0	0		1	0	1	0	0		3	3,00	0	1	0	4	0	0	1	0	0	2	0		400	4	1	1	1	0	0	0	0	0	0	#NULL!	0	0
504	28	1	2	1	0	0	1	0	0	0	0	0	0	0		1	0	0	0	0		1	1,00	0	1	0	4	0	0	0	0	0	1	0		1000	4	1	1	1	0	1	1	0	0	0	#NULL!	0	0
508	29	1	2	1	0	0	1	1	1	0	0	1	1	0		1	0	0	0	0		5	3,00	3	1	0	4	0	0	1	4	0	1	4	LE JOJO	15000	4	4	1	1	1	1	1	0	0	0	#NULL!	0	1
509	51	1	1	3	0	1	1	0	0	0	0	0	0	0		1	0	0	0	0		1	1,00	0	1	0	0	0	0	1	0	0	0	0		500	4	1	1	1	0	1	0	0	0	0	#NULL!	0	0
510	23	1	2	2	0	0	1	0	0	1	0	0	0	0		1	0	1	0	0		2	1,00	0	1	0	3	0	0	0	0	0	3	0		100	4	2	1	1	0	0	0	0	0	0	#NULL!	0	0
513	30	1	1	1	2	0	1	0	0	1	0	0	0	0		1	0	0	0	0		2	1,00	0	1	0	3	0	0	0	1	0	1	0		2000	4	1	1	1	1	1	0	0	0	0	#NULL!	0	0
514	30	1	2	2	0	0	1	0	0	0	0	0	0	0		1	0	1	0	0		2	1,00	0	2	1	4	0	4	0	0	0	4	0		2000	4	1	1	1	0	0	0	0	0	0	#NULL!	0	1
516	24	1	2	1	0	0	1	0	0	0	0	0	0	0		1	0	0	0	0		1	1,00	0	1	0	4	0	0	0	0	0	0	0		5000	4	2	1	1	1	1	0	0	0	0	#NULL!	0	0
526	18	1	1	1	2	0	0	0	0	1	0	1	0	0		0	0	0	0	0	loterie	3	3,00	3	0	0	0	0	0	0	0	0	2	0		40	4	1	1	2	1	1	1	1	1	0	#NULL!	0	1
527	33	1	0	2	1	1	0	0	0	0	0	0	0	1		1	0	0	0	0		1	1,00	0	0	0	1	0	0	0	0	0	1	1	poker	400	4	2	1	1	0	1	1	0	0	1	0	1	0
528	45	1	1	2	0	1	1	0	0	0	0	0	0	0		1	0	0	0	0		1	1,00	0	1	0	0	0	0	0	0	0	0	0		200	4	2	1	3	1	0	1	1	0	0	#NULL!	0	1
529	24	1	2	1	2	0	1	0	0	0	0	1	0	0		1	0	0	0	0		2	3,00	1	1	0	3	0	0	0	0	0	0	0		100	4	2	1	2	1	1	0	0	0	0	#NULL!	0	0
531	37	1	2	2	0	1	0	0	0	0	0	0	0	1		0	0	1	1	0		2	1,00	0	0	0	0	3	0	0	0	0	4	0		50	4	2	1	1	0	0	0	0	0	0	#NULL!	0	0
533	27	1	0	2	0	0	1	0	0	1	0	0	0	0		1	0	1	0	0		2	1,00	1	0	0	2	0	0	0	0	0	4	4	Pocker	300	4	2	1	1	1	0	1	0	0	0	#NULL!	0	0
534	23	1	2	1	2	0	0	0	0	1	0	0	0	0		0	0	1	0	0		1	1,00	0	1	1	0	0	0	0	0	0	4	0		1500	4	2	1	1	0	0	0	0	0	0	#NULL!	0	0
535	22	1	1	1	0	0	0	0	0	1	0	0	0	0		0	0	1	0	0		1	1,00	0	0	0	0	0	0	0	0	0	4	0		4600	4	3	2	2	1	1	1	0	0	0	#NULL!	0	1
536	22	1	1	1	2	0	0	0	0	1	0	0	0	0		0	0	1	0	0		1	1,00	0	1	0	0	0	0	0	0	0	4	0		700	4	3	1	2	1	0	0	0	0	0	#NULL!	0	0
537	32	1	2	2	2	1	0	0	0	0	0	0	0	1		0	0	1	0	0		1	1,00	1	1	0	1	0	0	0	0	0	4	0		1000	4	1	1	1	0	1	1	0	0	0	#NULL!	0	0
538	38	1	2	2	0	0	1	0	0	0	0	0	0	0		1	0	0	0	0		1	1,00	0	1	0	4	0	0	0	0	0	1	0		3000	4	3	1	1	1	1	1	0	0	0	#NULL!	0	0
540	23	1	2	1	0	0	1	0	0	0	0	0	0	0		1	0	1	0	0		2	1,00	1	1	1	1	0	0	0	0	0	1	4	Poker online casi quotidiennement	2000	1	1	1	2	1	0	1	1	0	0	#NULL!	0	0
542	37	1	2	2	1	1	1	0	0	0	0	0	0	0		1	0	0	0	0		1	1,00	1	1	1	0	0	0	1	0	0	0	0		500	4	1	1	1	0	1	1	0	0	1	0	0	0
543	29	1	2	2	0	0	1	0	0	1	0	0	0	0		1	0	1	0	0		2	1,00	0	1	0	1	0	0	0	0	0	3	2	Poker	100	4	2	1	1	1	1	1	1	0	0	#NULL!	0	0
545	39	1	2	2	0	0	1	0	0	0	0	0	0	0		1	0	0	0	0		1	1,00	3	1	0	2	0	1	0	0	0	1	1	/	2000	4	1	1	1	0	0	0	0	0	0	#NULL!	0	1
548	43	1	1	2	0	0	1	0	0	1	0	0	0	0		1	0	1	0	0		2	1,00	0	1	0	3	0	0	0	0	0	4	0		200	4	2	1	1	0	0	0	0	0	0	#NULL!	0	0
552	36	1	2	2	0	1	1	0	0	0	0	0	0	0		1	0	0	0	0		1	1,00	1	1	1	4	0	0	0	0	0	1	0		800	4	1	1	1	0	0	0	0	0	0	#NULL!	0	0
554	38	1	0	2	0	0	0	0	0	0	0	1	0	0		1	0	0	0	0		2	3,00	1	1	1	1	0	0	0	0	0	0	0		100	2	1	1	1	0	0	0	0	0	0	#NULL!	0	0
560	50	1	1	2	0	1	1	0	0	0	0	0	0	0		1	0	0	0	0		1	1,00	0	0	0	4	0	0	0	0	0	0	0		100	4	1	1	1	0	1	0	0	0	0	#NULL!	0	0
561	31	1	2	2	1	0	1	0	1	0	0	0	0	0		1	0	0	0	0		2	3,00	0	1	0	3	0	0	0	0	0	1	0		2000	4	3	1	2	1	1	1	1	1	1	1	0	0
562	37	1	0	2	0	0	1	0	0	0	0	0	0	0		1	0	0	0	0		1	1,00	2	4	4	4	0	0	0	0	0	0	0		3000	4	4	3	3	1	1	1	0	1	1	1	1	0
563	52	1	2	2	0	0	1	0	0	0	0	0	0	0		1	0	0	0	0		1	1,00	2	2	0	1	0	1	0	1	0	0	0		1000	4	1	1	1	0	1	0	0	0	0	#NULL!	0	0
564	24	1	1	2	0	1	1	0	0	0	0	0	0	0		1	0	0	0	0		1	1,00	1	0	0	4	0	0	0	0	0	2	2	pari	5000	4	2	1	1	1	1	1	1	0	0	#NULL!	0	0
574	27	1	2	1	0	0	0	0	0	1	0	0	0	0		0	0	1	0	0		1	1,00	0	0	0	0	0	0	0	0	0	4	0		50	4	2	2	1	0	0	0	0	0	0	#NULL!	0	0
580	24	1	2	1	2	0	0	0	0	0	0	0	0	1		1	0	1	0	0		2	1,00	0	0	0	4	0	0	0	0	0	2	0		50	4	1	1	1	0	1	1	0	1	0	#NULL!	0	0
581	19	1	2	1	2	0	1	0	0	1	0	0	0	0		1	0	0	0	0		2	1,00	0	1	0	3	0	2	0	0	0	2	2	poker	1000	4	2	2	3	1	0	0	0	0	0	#NULL!	0	1
607	52	1	0	3	1	1	1	1	0	0	1	1	1	0		0	0	0	1	0		5	3,00	4	0	0	0	4	0	0	0	0	1	4	Loto et anciennement poker (cf entretien)		1	4	3	3	1	0	1	1	0	0	#NULL!	0	0
608	45	1	0	3	2	1	0	0	0	0	1	1	0	0		0	0	0	0	1		2	3,00	3	0	3	0	3	0	0	0	0	0	0			4	3	1	1	0	0	1	0	0	1	0	0	0
609	23	1	0	2	0	0	0	0	0	1	0	0	0	0		0	0	1	0	0		1	1,00	1	0	0	0	2	0	0	0	0	4	2	Paris sportifs		4	2	1	2	0	1	0	0	0	0	#NULL!	0	0
610	23	1	2	1	1	0	1	0	0	1	0	0	0	0		1	0	1	0	0		2	1,00	0	0	0	0	0	4	0	0	0	1	0			4	1	1	2	1	1	0	1	0	0	#NULL!	0	0
611	22	1	1	1	0	0	0	0	0	1	0	1	0	0		0	0	1	0	0		2	3,00	0	0	0	0	0	0	0	0	0	4	2	Grattage (cash)	20	4	3	1	1	1	0	0	0	0	0	#NULL!	0	0
613	21	1	1	1	0	0	0	0	0	1	0	0	0	0		0	0	1	0	0		1	1,00	0	0	0	0	0	4	0	0	4	1	0		2500	4	3	1	2	1	1	1	1	0	1	1	1	0
615	66	1	0	3	2	1	0	0	0	0	1	0	0	0		0	0	0	0	1		1	1,00	0	0	0	0	3	0	0	0	0	0	0		20	4	2	1	1	0	0	0	1	0	0	#NULL!	0	0
616	56	1	0	2	0	1	0	0	0	0	1	0	0	0		0	0	0	1	0		1	1,00	0	0	0	0	4	0	0	0	0	0	0		12	4	1	2	1	0	0	0	0	0	0	#NULL!	0	0
619	53	1	2	3	2	1	0	0	0	1	0	0	0	0		0	0	1	0	0		1	1,00	2	0	0	2	1	2	0	0	0	3	0			4	2	1	1	0	0	0	0	0	0	#NULL!	0	0
624	31	1	0	2	0	0	1	0	0	0	0	0	0	0		0	0	0	0	1		1	1,00	0	3	0	3	0	0	3	0	0	0	0		1000	4	2	2	1	0	1	1	0	0	1	1	0	0
625	46	1	1	1	1	0	0	0	0	0	1	1	0	0		0	0	0	0	1		2	3,00	0	0	0	0	4	0	0	0	0	0	4	tickets à gratter	140	4	3	1	2	1	1	1	1	0	1	1	0	0
627	64	1	1	3	2	1	0	0	0	0	0	0	0	0	Loto sportif	0	0	0	0	1		1	1,00	0	0	4	0	0	0	0	0	0	4	4	Loto sportif		4	4	1	3	1	1	1	1	1	0	#NULL!	1	0
626	69	1	2	2	2	1	0	0	1	0	1	0	1	0		0	0	0	0	1		3	3,00	0	4	0	0	4	4	4	0	0	0	0			4	1	1	3	0	0	1	0	1	0	#NULL!	1	0
588	18	1	1	1	2	0	0	0	0	1	0	0	0	0		0	0	1	0	0		1	1,00	0	0	0	0	0	0	0	0	0	4	0		20	2	1	1	1	0	1	0	1	0	0	#NULL!	0	0
589	47	1	2	2	1	1	0	0	0	0	1	0	0	0		0	0	0	0	1		1	1,00	1	0	0	0	4	0	0	0	0	0	0		200	4	2	1	2	1	1	1	0	1	1	1	1	0
592	23	1	2	1	0	0	0	0	0	1	0	0	0	0		0	0	1	0	0		1	1,00	0	0	0	1	1	0	0	0	0	4	0		650	4	2	1	1	1	1	1	0	0	0	#NULL!	0	0
593	51	1	2	3	0	1	0	0	0	0	0	0	0	1		0	0	0	1	0		1	1,00	0	0	0	0	4	0	0	0	0	3	0		150	4	1	2	1	0	0	0	0	0	0	#NULL!	0	0
596	19	1	1	1	1	0	1	0	0	1	1	1	0	0		1	0	1	1	0		4	3,00	0	3	0	4	4	0	3	0	0	4	0		5 500€ pour le poker, un european poker tour 1 000€ pour un paris sportif	4	1	1	1	0	0	1	0	0	0	#NULL!	0	0
600	35	1	0	2	0	1	1	0	0	1	0	0	0	0		1	0	1	0	0		2	1,00	0	0	0	4	0	0	0	0	0	4	0		100	4	2	2	2	1	0	1	1	1	1	0	0	0
601	31	1	2	2	0	0	1	0	0	1	0	0	0	0		0	0	0	0	1		2	1,00	1	1	0	1	0	0	1	0	0	3	0		200	4	1	1	1	0	0	0	0	0	0	#NULL!	0	0
602	18	1	1	1	2	0	0	0	0	0	0	0	0	1		0	0	0	0	1		1	1,00	0	0	0	0	0	0	0	0	0	3	0		5	4	3	1	1	0	0	1	0	0	0	#NULL!	0	0
603	32	1	2	2	0	0	1	0	0	0	0	0	1	0		0	0	1	0	0		3	3,00	0	4	4	3	4	0	0	3	0	1	0		1500	1	1	1	1	0	1	0	0	0	0	#NULL!	0	0
605	20	1	0	1	1	0	0	0	0	1	0	0	0	0		0	0	1	0	0		1	1,00	1	0	0	0	0	0	0	0	0	4	0		685	4	2	1	1	1	1	0	0	0	0	#NULL!	0	0
628	22	1	2	1	2	0	1	0	0	1	0	1	0	0		1	0	1	0	0		3	3,00	0	0	0	0	0	0	4	0	0	0	0		environ 400	4	4	1	1	1	0	1	0	0	0	0	0	0
630	40	1	2	2	0	0	1	0	0	0	0	0	0	0		1	0	0	0	0		1	1,00	1	0	0	4	0	0	0	0	0	1	0		20	4	1	1	1	0	1	0	0	0	0	0	0	1
[truncated: 85 more columns]
